# Supplementary material for: Comprehensive Genomic Characterization of Campylobacter Genus Reveals Some Underlying Mechanisms for its Genomic Diversification
Source: PLoS One. 2013 Aug 5;8(8):e70241. doi: 10.1371/journal.pone.0070241 (PMC3734277; doi:10.1371/journal.pone.0070241)
Supplement: Table S1 — Campylobacter genomes examined. Thirty-four Campylobacter genomes collected for analysis were listed with their genomic information including GenBank GI number, mark for genome in this study, contig number, total length, and SSU rRNA number. (XLSX) [file pone.0070241.s002.xlsx]

## Sheet: species_id
Strain*	GI	Mark#	# Contigs	Length (bp)	# SSU Rrna
Campylobacter concisus 13826	157163852	S1	1	2052007	3
Campylobacter curvus 525-92	154173617	S2	1	1971264	3
Campylobacter fetus 82-40	118474057	S3	1	1773615	3
Campylobacter hominis ATCC BAA-381	154147866	S4	1	1711273	3
Campylobacter jejuni 81116	157414322	S5	1	1628115	3
Campylobacter jejuni 81176A	121612099	S6	1	1616554	3
Campylobacter jejuni doylei 269.97	153950938	S7	1	1845106	3
Campylobacter jejuni IA3902	284925303	S8	1	1635045	1
Campylobacter jejuni ICDCCJ07001	315123616	S9	1	1664840	3
Campylobacter jejuni M1	307746964	S10	1	1616648	3
Campylobacter jejuni NCTC11168	15791399	S11	1	1641481	3
Campylobacter jejuni RM1221	57236892	S12	1	1777831	3
Campylobacter jejuni S3	315057441	S13	1	1681364	1
Campylobacter lari RM2100	222823046	S14	1	1525460	3
Campylobacter coli JV20	306396739	S15	11	1705064	1
Campylobacter coli RM2228	57167558	S16	38	1860666	3
Campylobacter fetus venerealis Azul-94	227353501	S17	1187	2055027	1
Campylobacter gracilis RM3268	257458655	S18	33	2255573	1
Campylobacter jejuni 1336	284022358	S19	1	1702833	1
Campylobacter jejuni 260 94	86150700	S20	10	1657846	3
Campylobacter jejuni 305	315930932	S21	333	1808274	1
Campylobacter jejuni 327	315932689	S22	48	1618613	1
Campylobacter jejuni 414	284022355	S23	1	1710125	1
Campylobacter jejuni 81176B	110589644	S24	1	1616175	1
Campylobacter jejuni 84 25	88595999	S25	5	1671624	1
Campylobacter jejuni CF93 6	86148927	S26	14	1676304	1
Campylobacter jejuni CG8421	205355313	S27	20	1608937	0
Campylobacter jejuni CG8486	160877626	S28	19	1597692	0
Campylobacter jejuni DFVF1099	315928430	S29	71	1733857	0
Campylobacter jejuni HB93 13	86152427	S30	35	1694788	4
Campylobacter rectus RM3267	223038319	S31	89	2513107	1
Campylobacter showae RM3277	255321293	S32	33	2072007	1
Campylobacter upsaliensis JV21	315637778	S33	49	1621689	1
Campylobacter upsaliensis RM3195	57241879	S34	20	1773834	3
Note: * The genomes in bold are draft, while others are complete
# the marks representing genomes in this study.

## Sheet: Sheet1
Campylobacter_concisus_13826	1	2052007	3
Campylobacter_curvus_525_92	1	1971264	3
Campylobacter_fetus_82_40	1	1773615	3
Campylobacter_hominis_ATCC_BAA_381	1	1711273	3
Campylobacter_jejuni_81116	1	1628115	3
Campylobacter_jejuni_81176A	1	1616554	3
Campylobacter_jejuni_doylei269.97	1	1845106	3
Campylobacter_jejuni_IA3902	1	1635045	1
Campylobacter_jejuni_ICDCCJ07001	1	1664840	3
Campylobacter_jejuni_M1	1	1616648	3
Campylobacter_jejuni_NCTC11168	1	1641481	3
Campylobacter_jejuni_RM1221	1	1777831	3
Campylobacter_jejuni_S3	1	1681364	1
Campylobacter_lari_RM2100	1	1525460	3
Campylobacter_coli_JV20	11	1705064	1
Campylobacter_coli_RM2228	38	1860666	3
Campylobacter_fetus_venerealis_Azul_94	1187	2055027	1
Campylobacter_gracilis_RM3268	33	2255573	1
Campylobacter_jejuni_1336	1	1702833	1
Campylobacter_jejuni_260_94	10	1657846	3
Campylobacter_jejuni_305	333	1808274	1
Campylobacter_jejuni_327	48	1618613	1
Campylobacter_jejuni_414	1	1710125	1
Campylobacter_jejuni_81176B	1	1616175	1
Campylobacter_jejuni_84_25	5	1671624	1
Campylobacter_jejuni_CF93_6	14	1676304	1
Campylobacter_jejuni_CG8421	20	1608937	0
Campylobacter_jejuni_CG8486	19	1597692	0
Campylobacter_jejuni_DFVF1099	71	1733857	0
Campylobacter_jejuni_HB93_13	35	1694788	4
Campylobacter_rectus_RM3267	89	2513107	1
Campylobacter_showae_RM3277	33	2072007	1
Campylobacter_upsaliensis_JV21	49	1621689	1
Campylobacter_upsaliensis_RM3195	20	1773834	3
