# Supplementary material for: Comprehensive Genomic Characterization of Campylobacter Genus Reveals Some Underlying Mechanisms for its Genomic Diversification
Source: PLoS One. 2013 Aug 5;8(8):e70241. doi: 10.1371/journal.pone.0070241 (PMC3734277; doi:10.1371/journal.pone.0070241)
Supplement: Table S2 — Genome-wide alignment matrix of genus Campylobacter . Genome-wide alignment similarity ratio in the table cells was computed as the length of genome fragments preserved between any two organisms against the length of total genomes of the organism in the row. (XLSX) [file pone.0070241.s003.xlsx]

## Sheet: Table S2 genomealigen_matrix
Strain	S1	S2	S3	S4	S5	S6	S7	S8	S9	S10	S11	S12	S13	S14	S15	S16	S17	S18	S19	S20	S21	S22	S23	S24	S25	S26	S27	S28	S29	S30	S31	S32	S33	S34
C.coli JV20 (S1)	0.98	0.93	0.01	0	0.01	0	0	0.01	0.62	0.64	0.62	0.63	0.6	0.64	0.63	0.63	0.66	0.66	0.65	0.65	0.66	0.64	0.65	0.65	0.62	0.66	0.66	0.65	0.63	0.11	0	0	0.11	0.12
C.coli RM2228 (S2)	0.85	1	0.01	0.01	0.01	0.02	0	0.01	0.59	0.59	0.6	0.58	0.57	0.59	0.58	0.59	0.6	0.61	0.6	0.6	0.61	0.61	0.61	0.59	0.58	0.61	0.63	0.61	0.58	0.1	0	0	0.1	0.11
C.concisus 13826 (S3)	0.01	0.01	1	0.1	0.01	0.01	0.01	0.01	0.01	0.01	0.01	0	0.01	0	0.01	0.01	0.01	0.01	0	0	0.01	0.01	0.01	0.01	0	0.01	0.01	0.01	0.01	0.01	0.05	0.06	0	0
C.curvus 525.92 (S4)	0	0	0.11	1	0.01	0	0.02	0	0	0	0	0	0	0	0	0	0	0	0	0	0	0.01	0	0.01	0.01	0	0	0	0.01	0.01	0.08	0.08	0	0
C.fetus 82-40 (S5)	0.01	0.01	0.01	0.01	1	0.81	0	0.01	0.01	0.01	0.01	0.01	0.01	0.01	0.01	0.01	0.01	0.01	0.01	0.01	0.01	0.01	0.01	0.01	0.01	0.01	0.01	0.01	0.01	0.01	0.01	0.01	0.01	0.01
C.fetus venerealis Azul-94 (S6)	0	0.01	0.01	0	0.7	1	0	0	0	0	0.01	0.01	0.01	0.01	0	0	0	0	0	0	0	0.01	0	0	0.01	0	0.01	0	0	0.01	0	0	0	0
C.gracilis RM3268 (S7)	0	0	0.01	0.02	0	0	1	0	0	0	0	0	0	0	0	0	0	0	0	0	0	0	0	0	0	0	0	0	0	0	0.06	0.06	0	0
C.hominis ATCC BAA-381 (S8)	0.01	0.01	0.01	0.01	0.01	0	0	1	0.01	0.01	0.01	0.01	0.01	0.01	0.01	0.01	0.01	0.01	0	0	0.01	0.01	0.01	0.01	0.01	0.01	0.01	0.01	0.01	0.01	0	0	0	0
C.jejuni 1336 (S9)	0.62	0.64	0.01	0	0.01	0.01	0	0.01	0.98	0.84	0.85	0.85	0.8	0.85	0.84	0.84	0.84	0.84	0.82	0.82	0.85	0.85	0.84	0.84	0.84	0.84	0.86	0.84	0.82	0.12	0	0	0.11	0.12
C.jejuni 260.94 (S10)	0.66	0.66	0.01	0.01	0.01	0.01	0	0.01	0.86	1	0.93	0.91	0.85	0.91	0.92	0.92	0.91	0.93	0.89	0.9	0.91	0.92	0.9	0.99	0.9	0.91	0.92	0.91	0.85	0.13	0	0	0.11	0.12
C.jejuni 305 (S11)	0.59	0.62	0.01	0.01	0.01	0.01	0	0.01	0.8	0.85	1	0.81	0.81	0.81	0.83	0.83	0.9	0.91	0.84	0.84	0.91	0.85	0.88	0.85	0.81	0.9	0.89	0.87	0.81	0.11	0	0	0.09	0.1
C.jejuni 327 (S12)	0.67	0.67	0.01	0	0.01	0.01	0	0.01	0.9	0.93	0.91	1	0.85	0.99	0.93	0.93	0.91	0.91	0.91	0.9	0.91	0.94	0.91	0.93	0.97	0.91	0.91	0.91	0.86	0.13	0	0	0.12	0.13
C.jejuni 414 (S13)	0.6	0.62	0.01	0	0.01	0.02	0	0.01	0.79	0.82	0.86	0.8	0.99	0.8	0.8	0.8	0.84	0.84	0.81	0.81	0.84	0.82	0.82	0.82	0.81	0.82	0.84	0.83	0.8	0.11	0	0	0.09	0.11
C.jejuni 81116 (S14)	0.66	0.66	0.01	0	0.01	0.01	0	0.01	0.88	0.92	0.9	0.98	0.84	1	0.93	0.93	0.9	0.91	0.9	0.89	0.91	0.94	0.91	0.93	0.97	0.91	0.91	0.9	0.86	0.13	0	0	0.11	0.12
C.jejuni 81176A (S15)	0.67	0.67	0.01	0	0.01	0.01	0	0.01	0.88	0.94	0.93	0.93	0.85	0.94	1	1	0.93	0.93	0.92	0.91	0.93	0.96	0.92	0.95	0.93	0.93	0.92	0.92	0.87	0.13	0	0	0.11	0.12
C.jejuni 81176B (S16)	0.67	0.67	0.01	0.01	0.01	0.01	0	0.01	0.88	0.94	0.93	0.93	0.85	0.94	1	1	0.93	0.93	0.92	0.91	0.94	0.96	0.92	0.95	0.93	0.93	0.92	0.92	0.87	0.13	0	0	0.11	0.12
C.jejuni 84-25 (S17)	0.67	0.67	0.01	0	0.01	0.01	0	0.01	0.85	0.9	0.97	0.88	0.86	0.88	0.9	0.9	1	0.96	0.91	0.91	1.01	0.9	0.96	0.9	0.87	0.99	0.93	0.93	0.87	0.13	0	0	0.1	0.12
C.jejuni CF93-6 (S18)	0.67	0.67	0.01	0	0.01	0.01	0	0.01	0.85	0.92	0.99	0.88	0.85	0.88	0.9	0.9	0.96	1	0.91	0.91	0.97	0.9	0.94	0.92	0.88	0.96	0.93	0.92	0.87	0.13	0	0	0.1	0.12
C.jejuni CG8421 (S19)	0.69	0.69	0.01	0	0.01	0	0	0	0.87	0.92	0.95	0.91	0.86	0.91	0.92	0.92	0.94	0.94	1	0.94	0.95	0.92	0.94	0.92	0.91	0.94	0.95	0.95	0.88	0.12	0	0	0.11	0.12
C.jejuni CG8486 (S20)	0.69	0.69	0.01	0	0.01	0	0	0	0.88	0.93	0.96	0.91	0.87	0.91	0.92	0.92	0.96	0.96	0.94	1	0.96	0.93	0.95	0.93	0.9	0.95	0.95	0.95	0.89	0.13	0	0	0.11	0.12
C.jejuni DFVF1099 (S21)	0.65	0.66	0.01	0.01	0.01	0.01	0	0.01	0.83	0.87	0.95	0.85	0.83	0.85	0.87	0.87	0.97	0.94	0.88	0.89	1	0.87	0.93	0.87	0.85	0.95	0.91	0.91	0.85	0.13	0	0	0.1	0.11
C.jejuni HB93-13 (S22)	0.64	0.66	0.01	0.01	0.01	0.02	0	0.01	0.85	0.9	0.91	0.89	0.83	0.9	0.91	0.91	0.88	0.89	0.87	0.87	0.89	1	0.89	0.91	0.9	0.89	0.88	0.88	0.84	0.13	0	0	0.11	0.12
C.jejuni IA3902 (S23)	0.68	0.69	0.01	0	0.01	0.01	0	0.01	0.87	0.91	0.97	0.9	0.85	0.9	0.91	0.92	0.97	0.96	0.93	0.93	0.98	0.92	1	0.92	0.9	0.99	0.94	0.93	0.89	0.13	0	0	0.11	0.12
C.jejuni ICDCCJ07001 (S24)	0.66	0.66	0.01	0	0.01	0.01	0	0.01	0.86	0.99	0.92	0.91	0.84	0.91	0.92	0.92	0.9	0.93	0.89	0.89	0.91	0.92	0.9	1	0.91	0.91	0.93	0.91	0.86	0.13	0	0	0.11	0.12
C.jejuni M1 (S25)	0.66	0.66	0.01	0	0.01	0.01	0	0.01	0.89	0.93	0.91	0.97	0.85	0.98	0.93	0.93	0.91	0.91	0.91	0.89	0.91	0.94	0.91	0.93	1	0.91	0.91	0.91	0.86	0.13	0	0	0.12	0.13
C.jejuni NCTC11168 (S26)	0.68	0.69	0.01	0	0.01	0.01	0	0.01	0.87	0.91	0.99	0.9	0.85	0.9	0.92	0.92	1	0.98	0.93	0.93	1.01	0.92	0.98	0.92	0.9	1	0.94	0.94	0.89	0.13	0	0	0.11	0.12
C.jejuni RM1221 (S27)	0.63	0.66	0.01	0	0.01	0.01	0	0.01	0.82	0.86	0.9	0.83	0.81	0.83	0.84	0.84	0.88	0.88	0.86	0.85	0.89	0.84	0.86	0.87	0.83	0.87	1	0.93	0.82	0.12	0	0	0.09	0.11
C.jejuni S3 (S28)	0.66	0.67	0.01	0	0.01	0.01	0	0.01	0.85	0.9	0.93	0.88	0.84	0.88	0.89	0.89	0.93	0.92	0.91	0.9	0.94	0.89	0.91	0.9	0.88	0.92	0.99	1	0.86	0.13	0	0	0.1	0.12
C.jejuni doylei 269.97 (S29)	0.58	0.58	0.01	0.01	0.01	0	0	0.01	0.76	0.77	0.8	0.75	0.74	0.76	0.76	0.76	0.79	0.79	0.76	0.77	0.79	0.77	0.79	0.77	0.76	0.79	0.8	0.78	1	0.11	0	0	0.11	0.12
C.lari RM2100 (S30)	0.13	0.13	0.01	0.01	0.02	0.01	0	0.01	0.13	0.14	0.13	0.14	0.13	0.14	0.14	0.14	0.14	0.14	0.13	0.13	0.14	0.15	0.14	0.14	0.14	0.14	0.14	0.14	0.13	1	0	0	0.04	0.04
C.rectus RM3267 (S31)	0	0	0.04	0.06	0.01	0	0.06	0	0	0	0	0	0	0	0	0	0	0	0	0	0	0	0	0	0	0	0	0	0	0	1	0.6	0	0
C.showae RM3277 (S32)	0	0	0.06	0.08	0.01	0	0.06	0	0	0	0	0	0	0	0	0	0	0	0	0	0	0	0	0	0	0	0	0	0	0	0.72	1	0	0
C.upsaliensis JV21 (S33)	0.12	0.12	0	0	0.01	0	0	0	0.12	0.12	0.1	0.11	0.09	0.11	0.11	0.11	0.11	0.11	0.11	0.1	0.11	0.11	0.11	0.12	0.12	0.11	0.1	0.1	0.12	0.04	0	0	1	0.9
C.upsaliensis RM3195 (S34)	0.11	0.12	0	0	0.01	0	0	0	0.11	0.11	0.11	0.11	0.1	0.11	0.11	0.11	0.11	0.11	0.11	0.11	0.11	0.11	0.11	0.11	0.12	0.11	0.11	0.11	0.13	0.04	0	0	0.83	1
