# Supplementary material for: Comprehensive Genomic Characterization of Campylobacter Genus Reveals Some Underlying Mechanisms for its Genomic Diversification
Source: PLoS One. 2013 Aug 5;8(8):e70241. doi: 10.1371/journal.pone.0070241 (PMC3734277; doi:10.1371/journal.pone.0070241)
Supplement: Table S3 — Gene classification with abnormal composition. Genes with abnormal composition were classified into groups of different gene types including rRNA, tRNA, and protein-coding genes (coding sequences, CDS). The CDS was further divided into housekeeping CDS and HGT CDS. The gene number and the percentage to total gene number were listed for these genes. (XLSX) [file pone.0070241.s004.xlsx]

## Sheet: hgt_genetype
Strain	rRNA	tRNA	CDS	Housekeeping CDS	HGT CDS
C.coli JV20	66.67%(2/3)	55.00%(22/40)	9.02%(160/1773)	3.55%(63/1773)	5.47%(97/1773)
C.coli RM2228	77.78%(7/9)	60.47%(26/43)	5.31%(103/1940)	2.22%(43/1940)	3.09%(60/1940)
C.concisus 13826	100.00%(9/9)	69.57%(32/46)	21.85%(456/2087)	4.02%(84/2087)	17.82%(372/2087)
C.curvus 525.92	100.00%(9/9)	50.00%(23/46)	15.01%(307/2045)	3.52%(72/2045)	11.49%(235/2045)
C.fetus 82-40	77.78%(7/9)	55.81%(24/43)	5.22%(92/1763)	1.47%(26/1763)	3.74%(66/1763)
C.fetus venerealis Azul-94	75.00%(3/4)	52.38%(22/42)	21.09%(516/2447)	3.68%(90/2447)	17.41%(426/2447)
C.gracilis RM3268	100.00%(3/3)	47.37%(18/38)	16.30%(456/2797)	1.86%(52/2797)	14.44%(404/2797)
C.hominis ATCC BAA-381	100.00%(9/9)	31.82%(14/44)	14.10%(245/1738)	1.09%(19/1738)	13.00%(226/1738)
C.jejuni 1336	66.67%(2/3)	55.00%(22/40)	15.80%(285/1804)	9.09%(164/1804)	6.71%(121/1804)
C.jejuni 260.94	57.14%(4/7)	68.18%(30/44)	8.29%(142/1713)	5.43%(93/1713)	2.86%(49/1713)
C.jejuni 305	62.50%(5/8)	48.72%(19/39)	8.03%(160/1992)	5.17%(103/1992)	2.86%(57/1992)
C.jejuni 327	60.00%(3/5)	48.78%(20/41)	18.68%(329/1761)	10.73%(189/1761)	7.95%(140/1761)
C.jejuni 414	100.00%(3/3)	50.00%(17/34)	19.38%(367/1894)	11.30%(214/1894)	8.08%(153/1894)
C.jejuni 81116	77.78%(7/9)	61.36%(27/44)	13.23%(215/1625)	8.25%(134/1625)	4.98%(81/1625)
C.jejuni 81176A	66.67%(6/9)	59.09%(26/44)	12.29%(203/1652)	7.57%(125/1652)	4.72%(78/1652)
C.jejuni 81176B	100.00%(2/2)	0.00%(0/0)	11.43%(202/1768)	6.84%(121/1768)	4.58%(81/1768)
C.jejuni 84-25	40.00%(2/5)	50.00%(20/40)	3.27%(57/1744)	2.01%(35/1744)	1.26%(22/1744)
C.jejuni CF93-6	40.00%(2/5)	70.00%(28/40)	6.45%(113/1751)	3.14%(55/1751)	3.31%(58/1751)
C.jejuni CG8421	0.00%(0/0)	42.42%(14/33)	8.29%(146/1761)	5.51%(97/1761)	2.78%(49/1761)
C.jejuni CG8486	0.00%(0/0)	40.54%(15/37)	2.81%(52/1851)	1.57%(29/1851)	1.24%(23/1851)
C.jejuni DFVF1099	40.00%(2/5)	62.79%(27/43)	15.31%(294/1920)	7.60%(146/1920)	7.71%(148/1920)
C.jejuni doylei 269.97	66.67%(6/9)	65.91%(29/44)	17.40%(355/2040)	7.84%(160/2040)	9.56%(195/2040)
C.jejuni HB93-13	66.67%(8/12)	76.09%(35/46)	18.80%(323/1718)	9.25%(159/1718)	9.55%(164/1718)
C.jejuni IA3902	100.00%(2/2)	0.00%(0/0)	12.67%(211/1666)	6.96%(116/1666)	5.70%(95/1666)
C.jejuni ICDCCJ07001	77.78%(7/9)	75.00%(33/44)	13.55%(249/1838)	7.94%(146/1838)	5.60%(103/1838)
C.jejuni M1	77.78%(7/9)	59.09%(26/44)	12.64%(209/1653)	7.68%(127/1653)	4.96%(82/1653)
C.jejuni NCTC11168	77.78%(7/9)	68.18%(30/44)	12.97%(218/1681)	7.44%(125/1681)	5.53%(93/1681)
C.jejuni RM1221	66.67%(6/9)	61.36%(27/44)	11.85%(225/1899)	7.16%(136/1899)	4.69%(89/1899)
C.jejuni S3	100.00%(2/2)	0.00%(0/0)	11.87%(212/1786)	6.89%(123/1786)	4.98%(89/1786)
C.lari RM2100	66.67%(6/9)	69.57%(32/46)	8.16%(126/1545)	5.57%(86/1545)	2.59%(40/1545)
C.rectus RM3267	100.00%(3/3)	43.59%(17/39)	15.68%(492/3137)	1.50%(47/3137)	14.19%(445/3137)
C.showae RM3277	100.00%(3/3)	71.05%(27/38)	13.96%(323/2313)	2.90%(67/2313)	11.07%(256/2313)
C.upsaliensis JV21	66.67%(2/3)	46.15%(18/39)	8.78%(147/1675)	1.55%(26/1675)	7.22%(121/1675)
C.upsaliensis RM3195	80.00%(4/5)	39.53%(17/43)	13.10%(250/1909)	2.30%(44/1909)	10.79%(206/1909)
