# Supplementary material for: Comprehensive Genomic Characterization of Campylobacter Genus Reveals Some Underlying Mechanisms for its Genomic Diversification
Source: PLoS One. 2013 Aug 5;8(8):e70241. doi: 10.1371/journal.pone.0070241 (PMC3734277; doi:10.1371/journal.pone.0070241)
Supplement: Table S4 — Gene families containing duplicated genes in genus Campylobacter . For each Campylobacter organism, the number of gene families containing duplicated genes and the total number of duplicated genes, together with average gene copies, (average gene number of all its gene families containing repeat genes) are shown. (XLSX) [file pone.0070241.s005.xlsx]

## Sheet: strain_repeatgene_num_state
Organism	# Gene families	# Genes	# Copy
C.coli JV20	31	75	2.42
C.coli RM2228	60	168	2.8
C.concisus 13826	57	130	2.28
C.curvus 52592	31	77	2.48
C.fetus 8240	29	74	2.55
C.fetusvenerealis Azul-94	70	165	2.36
C.gracilis RM3268	46	110	2.39
C.hominis ATCC BAA-381	31	72	2.32
C.jejuni 1336	35	83	2.37
C.jejuni 260.94	33	80	2.42
C.jejuni 305	82	191	2.33
C.jejuni 327	51	117	2.29
C.jejuni 414	38	84	2.21
C.jejuni 81116	28	68	2.43
C.jejuni 81176A	42	99	2.36
C.jejuni 81176B	58	136	2.34
C.jejuni 8425	35	91	2.6
C.jejuni CF93-6	35	91	2.6
C.jejuni CG8421	40	92	2.3
C.jejuni CG8486	57	126	2.21
C.jejuni DFVF1099	82	201	2.45
C.jejuni HB93-13	35	93	2.66
C.jejuni IA3902	35	85	2.43
C.jejuni ICDCCJ07001	49	117	2.39
C.jejuni M1	32	78	2.44
C.jejuni NCTC11168	33	86	2.61
C.jejuni RM1221	46	112	2.43
C.jejuni S3	34	86	2.53
C.jejuni doylei 269.97	86	205	2.38
C.lari RM2100	33	81	2.45
C.rectus RM3267	58	137	2.36
C.showae RM3277	37	80	2.16
C.upsaliensis JV21	27	67	2.48
C.upsaliensis RM3195	52	126	2.42
E.coli str. K-12 substr. DH10B	242	570	2.36
