# Supplementary material for: Comprehensive Genomic Characterization of Campylobacter Genus Reveals Some Underlying Mechanisms for its Genomic Diversification
Source: PLoS One. 2013 Aug 5;8(8):e70241. doi: 10.1371/journal.pone.0070241 (PMC3734277; doi:10.1371/journal.pone.0070241)
Supplement: Table S6 — Quantitative composition of Campylobacter virus-related and phage-related genes containing abnormal composition fragments. The percentage is equal to the number of virus- or phage-related genes with abnormal composition divided by the number of the total virus- or phage-related genes. (XLSX) [file pone.0070241.s007.xlsx]

## Sheet: virus_phage_whetherhgt
Strain	Virus*	Phage*
C.coli JV20	0.00%(0/105)	0.00%(0/3)
C.coli RM2228	0.00%(0/109)	0.00%(0/8)
C.concisus 13826	28.43%(29/102)	76.47%(13/17)
C.curvus 525.92	33.33%(34/102)	55.56%(5/9)
C.fetus 82-40	21.65%(21/97)	33.33%(1/3)
C.fetus venerealis Azul-94	0.00%(0/72)	0.00%(0/3)
C.gracilis RM3268	0.00%(0/102)	0.00%(0/17)
C.hominis ATCC BAA-381	14.74%(14/95)	66.67%(8/12)
C.jejuni 1336	0.00%(0/104)	0.00%(0/12)
C.jejuni 260.94	0.00%(0/103)	0.00%(0/28)
C.jejuni 305	0.00%(0/93)	0.00%(0/46)
C.jejuni 327	0.00%(0/102)	0.00%(0/5)
C.jejuni 414	0.00%(0/99)	0.00%(0/33)
C.jejuni 81116	44.44%(44/99)	57.14%(4/7)
C.jejuni 81176A	52.58%(51/97)	60.00%(3/5)
C.jejuni 81176B	0.00%(0/98)	0.00%(0/5)
C.jejuni 84-25	0.00%(0/100)	0.00%(0/14)
C.jejuni CF93-6	0.00%(0/101)	0.00%(0/27)
C.jejuni CG8421	0.00%(0/105)	0.00%(0/4)
C.jejuni CG8486	0.00%(0/103)	0.00%(0/4)
C.jejuni DFVF1099	0.00%(0/103)	0.00%(0/14)
C.jejuni doylei 269.97	46.55%(54/116)	35.00%(7/20)
C.jejuni HB93-13	0.00%(0/102)	0.00%(0/9)
C.jejuni IA3902	47.47%(47/99)	25.00%(1/4)
C.jejuni ICDCCJ07001	43.81%(46/105)	68.97%(20/29)
C.jejuni M1	47.47%(47/99)	57.14%(4/7)
C.jejuni NCTC11168	45.00%(45/100)	33.33%(1/3)
C.jejuni RM1221	41.41%(41/99)	38.30%(18/47)
C.jejuni S3	41.41%(41/99)	48.65%(18/37)
C.lari RM2100	48.91%(45/92)	11.11%(1/9)
C.rectus RM3267	0.00%(0/105)	0.00%(0/16)
C.showae RM3277	0.00%(0/103)	0.00%(0/10)
C.upsaliensis JV21	0.00%(0/113)	0.00%(0/4)
C.upsaliensis RM3195	0.00%(0/111)	0.00%(0/11)
Note: *Percentage = [number of virus-related or phage-related genes with abnormal composition / number of total virus-related or phage related genes]
